# Supplementary material for: Enrichment experiment changes microbial interactions in an ultra-oligotrophic environment
Source: Front Microbiol. 2015 Apr 1;6:246. doi: 10.3389/fmicb.2015.00246 (PMC4381637; doi:10.3389/fmicb.2015.00246)
Supplement: Supplementary file 1 [file DataSheet1.XLSX]

## Sheet: Sheet1
Strain	Treatment	Carbenicillin	Kanamycin	Tetracycline	Streptomycin	Gentamicin
1E10	T0	1	0	1	0	1
1E2	T0	1	0	0	1	1
1E3	T0	1	1	0	1	0
1E5	T0	1	0	0	1	0
1E6	T0	1	1	1	0	1
1E7	T0	1	1	1	0	0
1E8	T0	1	0	1	0	0
2E17	T0	1	1	0	0	0
2E5	T0	1	1	0	0	0
2E6	T0	1	1	1	0	1
2E9	T0	1	1	0	1	1
3E3	T0	1	1	0	1	1
3E4	T0	1	1	0	1	1
3E6	T0	1	1	0	1	0
4E1	T0	1	1	0	1	1
4E12	T0	0	0	0	1	0
4E2	T0	1	1	0	0	1
4E3	T0	1	1	0	0	0
4E4	T0	1	1	1	1	1
4E6	T0	1	0	0	1	1
4E8	T0	1	0	0	0	1
1D1	T0	1	0	1	0	0
1D10	T0	0	0	0	0	0
1D11	T0	0	0	0	0	0
1D12	T0	0	0	0	0	0
1D2	T0	0	0	0	0	0
1D3	T0	1	0	0	1	0
1D4	T0	0	1	0	1	0
1D5	T0	1	0	0	1	1
1D6	T0	1	1	0	0	0
1D7	T0	0	1	0	0	0
1D8	T0	1	0	0	0	0
1D9	T0	1	0	0	1	0
3D8	T0	1	1	0	0	1
4D1	T0	1	0	0	1	0
3D1	T0	0	0	0	0	0
3D2	T0	0	0	0	0	0
3D3	T0	0	0	0	0	0
3D4	T0	1	0	1	0	0
3D5	T0	1	0	0	0	0
3D7	T0	1	1	0	0	0
3D8	T0	1	0	0	0	0
3D9	T0	1	0	0	0	0
3D11	T0	0	0	0	0	0
4D2	T0	1	0	0	0	0
4D3	T0	0	1	0	0	0
4D4	T0	0	0	0	0	0
4D5	T0	0	0	0	0	0
4D6	T0	0	0	0	0	0
4D7	T0	0	0	0	1	0
4D8	T0	1	0	0	0	0
2D1	T0	0	0	1	0	0
2D3	T0	0	0	0	0	0
2D4	T0	0	0	0	0	0
2D6	T0	0	0	0	0	0
2D7	T0	1	0	0	1	0
2D8	T0	0	0	0	0	0
1C1	T0	1	1	0	1	1
1C2	T0	0	0	0	0	0
1C3	T0	1	0	0	0	0
1C4	T0	0	0	0	0	0
1C5	T0	0	0	0	0	0
1C6	T0	1	0	0	0	0
1C7	T0	0	0	0	0	0
1C8	T0	0	0	0	1	0
1C9	T0	1	0	0	1	0
2C1	T0	1	0	0	1	0
2C2	T0	0	0	0	0	0
2C3	T0	0	0	0	0	0
2C4	T0	0	0	0	0	0
2C5	T0	1	0	0	0	0
2C6	T0	0	0	0	0	0
2C7	T0	0	1	0	0	0
2C8	T0	1	0	0	1	0
2C9	T0	1	0	1	0	0
3C1	T0	0	0	0	0	0
3C2	T0	1	1	1	1	0
3C3	T0	0	1	0	0	0
3C4	T0	1	0	1	0	0
3C5	T0	0	0	0	0	0
3C6	T0	0	0	0	0	0
3C7	T0	0	0	0	0	0
3C8	T0	0	0	0	0	0
3C9	T0	0	0	1	0	1
3C10	T0	1	0	0	0	0
3C11	T0	0	0	0	0	0
3C13	T0	0	1	0	0	0
3C14	T0	1	0	0	1	0
3C15	T0	1	0	0	1	0
4C1	T0	1	0	0	0	0
4C2	T0	1	0	0	0	0
4C3	T0	1	0	0	0	0
4C4	T0	1	0	0	0	0
4C5	T0	1	1	0	0	0
4C6	T0	0	0	1	0	0
4C7	T0	0	0	0	0	0
4C8	T0	1	0	0	0	0
4C9	T0	0	0	0	0	0
4C10	T0	0	0	0	0	0
4C11	T0	0	0	0	0	0
4C12	T0	0	0	0	0	0
4C13	T0	0	0	0	0	0
1B5	T0	1	0	0	0	0
1B8	T0	1	1	0	0	0
3B6	T0	1	1	1	0	1
3B7	T0	0	0	0	0	1
3B8	T0	1	0	0	0	0
3B9	T0	1	0	1	0	0
4B11	T0	1	0	0	0	0
4B2	T0	1	0	0	0	0
4B3	T0	1	1	0	1	1
4B4	T0	1	0	0	0	0
4B7	T0	1	0	0	1	0
4B9	T0	1	1	0	0	1
2B3	T0	1	0	0	0	0
2B4	T0	1	0	0	1	0
2B5	T0	1	0	0	0	0
2B6	T0	1	0	0	0	0
2B8	T0	1	0	0	0	0
2B9	T0	1	0	0	0	0
1A1	T0	1	0	0	0	0
1A10	T0	1	0	0	0	0
1A2	T0	0	0	0	0	0
1A3	T0	0	0	0	0	0
1A4	T0	0	0	0	0	0
1A5	T0	0	0	0	0	0
1A6	T0	1	0	0	1	0
1A7	T0	0	0	0	0	0
1A8	T0	1	0	0	0	0
1A9	T0	1	0	0	0	0
2A1	T0	1	1	0	1	1
2A2	T0	0	0	0	0	0
2A3	T0	0	0	0	0	0
2A4	T0	0	0	0	0	0
2A5	T0	0	0	0	0	0
2A6	T0	1	0	0	0	0
2A7	T0	0	0	0	0	0
2A8	T0	1	0	0	0	0
2A9	T0	0	0	0	0	0
3A1	T0	0	0	0	0	0
3A10	T0	1	0	0	0	0
3A11	T0	0	0	0	0	0
3A12	T0	1	0	0	0	0
3A2	T0	0	0	0	0	0
3A3	T0	0	0	0	0	0
3A4	T0	0	0	0	1	0
3A5	T0	1	1	0	1	0
3A6	T0	0	0	0	0	0
3A7	T0	0	0	0	0	0
3A8	T0	0	0	0	0	0
3A9	T0	0	0	0	0	0
4A1	T0	0	0	0	0	0
4A10	T0	1	0	0	0	0
4A11	T0	1	0	0	0	0
4A12	T0	1	0	0	0	0
4A2	T0	0	0	0	0	0
4A3	T0	0	1	0	0	0
4A4	T0	0	1	0	0	0
4A5	T0	0	0	0	0	0
4A6	T0	1	1	1	0	0
4A7	T0	1	0	0	0	0
4A8	T0	1	0	0	0	0
4A9	T0	1	1	0	0	0
AC1	C	1	0	0	0	0
AC2	C	1	0	0	0	0
AC3	C	1	0	0	0	0
AC4	C	1	0	0	1	0
AC5	C	1	0	0	0	0
AC6	C	1	0	0	0	0
AC7	C	1	0	0	0	0
AC8	C	1	0	0	0	0
AC9	C	1	0	0	0	0
AC10	C	1	0	0	1	0
ANNP1	NNP	1	0	0	0	0
ANNP2	NNP	1	0	0	0	0
ANNP3	NNP	0	0	0	0	0
ANNP4	NNP	1	0	0	0	0
ANNP5	NNP	1	0	0	0	0
ANNP6	NNP	1	0	0	0	0
ANNP7	NNP	1	0	0	0	0
ANNP8	NNP	1	0	0	0	0
ANNP9	NNP	1	0	0	0	0
ANNP10	NNP	1	0	0	0	0
ANNP11	NNP	1	0	0	0	0
ANNP12	NNP	1	0	0	0	0
ANNP13	NNP	1	0	0	0	0
ANNP14	NNP	1	0	0	0	0
ANNP15	NNP	1	0	0	0	0
ANNP16	NNP	1	0	0	0	0
ANNP17	NNP	1	0	0	0	0
ANNP18	NNP	0	0	0	0	0
ANNP19	NNP	1	0	0	0	0
ANNP20	NNP	1	0	0	0	0
ANNP21	NNP	1	0	0	0	0
ANNP22	NNP	1	0	0	0	0
ANNP23	NNP	0	0	0	0	0
ANNP24	NNP	0	0	0	0	0
ANNP25	NNP	1	0	0	0	0
ANNP26	NNP	1	0	0	0	0
ANNP27	NNP	1	0	0	0	0
ANNP28	NNP	1	0	0	0	0
ANNP29	NNP	1	0	0	0	0
ANNP30	NNP	1	0	0	0	0
ANNP31	NNP	1	0	0	0	0
ANNP32	NNP	0	0	0	0	0
ANNP33	NNP	1	0	0	0	0
ANNP34	NNP	1	0	0	0	0
ANNP35	NNP	0	0	0	0	0
ANNP36	NNP	1	0	0	1	0
ANNP37	NNP	1	0	0	0	0
ANNP38	NNP	1	0	0	0	0
ANNP39	NNP	1	0	0	1	0
ANNP40	NNP	1	0	0	0	0
ANNP41	NNP	0	0	0	0	0
ANNP42	NNP	1	0	0	0	0
ANP1	NP	1	0	0	0	0
ANP2	NP	1	0	0	0	0
ANP3	NP	1	0	0	0	0
ANP4	NP	1	0	0	0	0
ANP5	NP	1	0	0	0	0
ANP6	NP	1	0	0	0	0
ANP7	NP	1	0	0	0	0
ANP8	NP	1	0	0	0	0
ANP9	NP	1	0	0	0	0
ANP10	NP	0	0	0	0	0
AP1	P	1	0	0	1	0
AP2	P	1	0	0	0	0
AP3	P	1	0	0	0	0
AP4	P	1	0	0	0	0
AP5	P	1	0	0	0	0
AP6	P	1	0	0	0	0
AP7	P	1	0	0	0	0
AP8	P	1	0	0	0	1
AP9	P	1	0	0	1	0
AP10	P	1	0	0	0	0
AP11	P	1	0	0	0	0
AP12	P	1	0	0	0	0
AP13	P	1	0	0	0	0
AP14	P	1	0	0	1	0
AP15	P	1	0	0	1	0
AP16	P	1	0	0	0	0
AP17	P	1	0	0	1	0
AP18	P	1	0	0	1	0
AP19	P	1	0	0	1	0
AP20	P	1	0	0	0	0
AP21	P	1	0	0	1	0
AP22	P	1	0	0	1	0
AP23	P	1	0	0	1	0
AP24	P	1	0	0	1	0
AP25	P	1	0	0	0	0
AP26	P	1	0	0	0	0
AP27	P	1	0	0	1	0
AP28	P	1	0	0	0	0
AP29	P	1	0	0	1	0
AP30	P	1	0	0	0	0
AP31	P	1	0	0	0	0
AP32	P	1	0	0	0	0
AP33	P	1	0	0	1	0
AP34	P	1	0	0	0	0
AP35	P	1	0	0	1	0
AP36	P	1	0	0	0	0
AP37	P	1	0	0	0	0
AP38	P	1	0	0	0	0
AP39	P	1	0	0	0	0
AP40	P	1	0	0	0	0
AP41	P	1	0	0	0	0
AP42	P	1	0	0	0	0
AP43	P	1	0	0	0	0
AP44	P	1	0	0	0	0
AP45	P	1	0	0	0	0
AP46	P	0	0	0	0	0
BC1	C	1	0	0	0	0
BC2	C	1	0	0	0	0
BC3	C	1	0	0	0	0
BC4	C	1	0	0	0	0
BC5	C	1	0	0	0	0
BC6	C	1	0	0	0	0
BC7	C	0	0	0	0	0
BC8	C	0	0	0	0	0
BC9	C	1	0	0	0	0
BC10	C	1	0	0	0	0
BC11	C	0	0	0	0	0
BC12	C	0	0	0	0	0
BC13	C	0	0	0	0	0
BC14	C	0	0	0	0	0
BC15	C	0	0	0	0	0
BC16	C	1	0	0	0	0
BC17	C	1	0	0	0	0
BC18	C	1	0	0	1	0
BC19	C	0	0	0	0	0
BC20	C	1	0	0	0	0
BC21	C	1	0	0	0	0
BC22	C	0	0	0	0	0
BC23	C	1	0	0	0	0
BC24	C	1	0	0	0	0
BC25	C	0	0	0	0	0
BC26	C	1	0	0	0	0
BC27	C	0	0	0	0	0
BC28	C	0	0	0	0	0
BC29	C	0	0	0	0	0
BC30	C	0	0	0	0	0
BC31	C	0	0	0	0	0
BC32	C	0	0	0	0	0
BC33	C	0	0	0	0	0
BC34	C	0	0	0	0	0
BC35	C	1	0	0	0	0
BC36	C	0	0	0	0	0
BC37	C	0	0	0	0	0
BC38	C	1	0	0	0	0
BC39	C	1	0	0	0	0
BC40	C	1	0	0	0	0
BC41	C	1	0	0	0	0
BC42	C	1	0	0	0	0
BC43	C	1	0	0	0	0
BC44	C	1	0	0	0	0
BC45	C	0	0	0	0	0
BC46	C	0	0	0	0	0
CC1	C	1	0	0	0	0
CC2	C	1	0	0	0	0
CC3	C	0	0	0	0	0
CNNP1	NNP	1	0	0	0	0
CNNP2	NNP	1	0	0	0	0
CNNP3	NNP	1	0	0	0	0
CNNP4	NNP	1	0	0	0	0
CNNP5	NNP	1	0	0	0	0
CNNP6	NNP	1	0	0	0	0
CNNP7	NNP	1	0	1	0	0
CNNP8	NNP	1	0	0	0	0
CNNP9	NNP	1	0	0	0	0
CNNP10	NNP	1	0	0	0	0
CNNP11	NNP	1	0	0	0	0
CNNP12	NNP	1	0	0	0	0
CNNP13	NNP	1	0	1	0	0
CNNP14	NNP	1	0	0	0	0
CNNP15	NNP	1	0	0	0	0
CNNP16	NNP	0	0	0	0	0
CNNP17	NNP	1	0	0	0	0
CNNP18	NNP	1	0	0	0	0
CNNP19	NNP	1	0	0	0	0
CNNP20	NNP	1	0	0	0	0
CNNP21	NNP	1	0	0	0	0
CNNP22	NNP	1	0	0	0	0
CNNP23	NNP	1	0	0	0	0
CNNP24	NNP	1	0	0	0	0
CNNP25	NNP	0	0	0	0	0
CNNP26	NNP	1	0	0	0	0
CNNP27	NNP	1	0	0	0	0
CNNP28	NNP	1	0	0	0	0
CNNP29	NNP	1	0	0	0	0
CNNP30	NNP	1	0	0	0	0
CNNP31	NNP	1	0	0	0	0
CNNP32	NNP	1	0	0	0	0
CNNP33	NNP	1	0	0	0	0
CNNP34	NNP	1	0	0	0	0
CNNP35	NNP	1	0	0	0	0
CNNP36	NNP	1	0	0	0	0
CNNP37	NNP	1	0	0	0	0
CNNP38	NNP	0	0	0	0	0
CNNP39	NNP	1	0	0	0	0
CNNP40	NNP	1	0	0	0	0
CNNP41	NNP	1	0	0	0	0
CNNP42	NNP	1	0	0	0	0
CNNP43	NNP	1	0	0	0	0
CNNP44	NNP	1	0	0	0	0
CNNP45	NNP	1	0	0	0	0
CNNP46	NNP	0	0	0	0	0
CNNP47	NNP	1	0	0	0	0
CNNP48	NNP	1	0	0	0	0
CNNP49	NNP	1	0	0	0	0
CNNP50	NNP	1	0	0	0	0
CNNP51	NNP	0	0	0	0	0
CNNP52	NNP	1	0	0	0	0
CNNP53	NNP	1	0	0	0	0
CNNP54	NNP	1	0	0	0	0
CNNP55	NNP	0	0	0	0	0
CNNP56	NNP	0	0	0	0	0
CNNP57	NNP	0	0	0	0	0
CNNP58	NNP	0	0	0	0	0
CNNP59	NNP	0	0	0	0	0
CNNP60	NNP	1	0	0	0	0
CNNP61	NNP	1	0	0	0	0
CNNP62	NNP	1	0	0	0	0
CNNP63	NNP	1	0	0	0	0
CNP1	NP	0	0	0	0	0
CNP2	NP	1	0	0	0	0
CNP3	NP	0	0	0	0	0
CNP4	NP	1	0	0	0	0
CNP5	NP	0	0	0	0	0
CNP6	NP	0	0	0	0	0
CNP7	NP	1	0	0	0	0
CNP8	NP	1	0	0	1	0
CNP9	NP	1	0	0	0	0
CNP10	NP	1	0	0	0	0
CNP11	NP	0	0	0	0	0
CNP12	NP	1	0	0	0	0
CNP13	NP	1	0	0	0	0
CNP14	NP	0	0	0	0	0
CNP15	NP	0	0	0	0	0
CNP16	NP	0	0	0	0	0
CNP17	NP	1	0	0	0	0
CNP18	NP	1	0	0	0	0
CNP19	NP	1	0	0	0	0
CNP20	NP	0	0	0	0	0
CNP21	NP	0	0	0	0	0
CNP22	NP	1	0	0	0	0
CNP23	NP	0	0	0	0	0
CNP24	NP	1	0	0	0	0
CNP25	NP	0	0	0	0	0
CNP26	NP	1	0	0	0	0
CNP27	NP	1	0	0	0	0
CNP28	NP	1	0	0	0	0
CNP29	NP	1	0	0	0	0
CNP30	NP	1	0	0	0	0
CNP31	NP	1	0	0	0	0
CNP32	NP	1	0	0	0	0
CNP33	NP	0	0	0	0	0
CNP34	NP	0	0	0	0	0
CNP35	NP	0	0	0	0	0
CNP36	NP	0	0	0	0	0
CNP37	NP	0	0	0	0	0
CNP38	NP	1	0	0	0	0
CNP39	NP	1	0	0	0	0
CNP40	NP	0	0	0	0	0
CNP41	NP	0	0	0	0	0
CNP42	NP	0	0	0	0	0
CNP43	NP	0	0	0	0	0
CNP44	NP	0	0	0	0	0
CP1	P	0	0	0	0	0
CP2	P	0	0	0	0	0
CP3	P	0	0	0	0	0
CP4	P	0	0	0	0	0
CP5	P	0	0	0	0	0
CP6	P	0	0	0	0	0
CP7	P	1	0	0	0	0
CP8	P	1	0	0	0	0
CP9	P	1	0	0	0	0
CP10	P	1	0	0	0	0
CP11	P	1	0	0	0	0
CP12	P	1	0	0	0	0
CP13	P	1	0	0	0	0
CP14	P	1	0	0	0	0
CP15	P	1	0	0	0	0
CP16	P	1	0	0	0	0
CP17	P	1	0	0	0	0
CP18	P	1	0	0	0	0
CP19	P	1	0	0	0	0
CP20	P	1	0	0	0	0
CP21	P	1	0	0	0	0
CP22	P	0	0	0	0	0
CP23	P	0	0	0	0	0
CP24	P	0	0	0	0	0
CP25	P	1	0	0	0	0
CP26	P	0	0	0	0	0
CP27	P	1	0	0	0	0
CP28	P	1	0	0	0	0
CP29	P	1	0	0	0	0
CP30	P	1	0	0	1	0
CP31	P	1	0	0	0	0
CP32	P	1	0	0	0	0
CP33	P	1	0	0	1	0
CP34	P	1	0	0	0	0
CP35	P	1	0	0	0	0
CP36	P	1	0	0	1	0
CP37	P	1	0	0	0	0
CP38	P	1	0	0	0	0
CP39	P	0	0	0	0	0
CP40	P	1	0	0	0	0
CP41	P	1	0	0	0	0
CP42	P	1	0	0	0	0
CP43	P	1	0	0	0	0
CP44	P	1	0	0	0	0
CP45	P	1	0	0	0	0
CP46	P	1	0	0	0	0
CP47	P	1	0	0	0	0
CP48	P	1	0	0	0	0
CP49	P	1	0	0	0	0
CP50	P	1	0	0	0	0
CP51	P	1	0	0	0	0
CP52	P	1	0	0	0	0
CP53	P	0	0	0	0	0
CP54	P	1	0	0	0	0
CP55	P	1	0	0	0	0
DC1	C	1	0	0	1	0
DC2	C	1	0	0	0	0
DC3	C	1	0	0	0	0
DC4	C	1	0	0	0	0
DC5	C	1	0	0	0	0
DC6	C	0	0	0	0	0
DC7	C	1	0	0	0	0
DC8	C	1	0	0	0	0
DC9	C	1	0	0	0	0
DC10	C	1	1	0	1	0
DC11	C	1	0	0	0	0
DC12	C	1	0	0	0	0
DC13	C	0	0	0	0	0
DNNP1	NNP	1	0	0	0	0
DNNP2	NNP	1	0	0	0	0
DNNP3	NNP	1	0	0	0	0
DNNP4	NNP	1	0	0	0	0
DNNP5	NNP	1	1	0	1	0
DNNP6	NNP	0	0	0	0	0
DNNP7	NNP	0	0	0	0	0
DNNP8	NNP	0	0	0	0	0
DNNP9	NNP	1	0	0	0	0
DNNP10	NNP	1	0	0	0	0
DNNP11	NNP	1	0	0	0	0
DNNP12	NNP	1	0	0	0	0
DNNP13	NNP	0	0	0	0	0
DNNP14	NNP	0	0	0	0	0
DNNP15	NNP	0	0	0	0	0
DNNP16	NNP	0	0	0	0	0
DNNP17	NNP	0	0	0	0	0
DNNP18	NNP	0	0	0	0	0
DNNP19	NNP	1	0	0	0	0
DNNP20	NNP	0	0	0	0	0
DNNP21	NNP	0	0	0	0	1
DNNP22	NNP	0	0	0	0	0
DNNP23	NNP	1	0	0	1	0
DNNP24	NNP	1	0	0	0	0
DNNP25	NNP	0	0	0	0	0
DNNP26	NNP	1	0	0	0	0
DNNP27	NNP	0	0	0	0	0
DNNP28	NNP	1	0	0	0	0
DNNP29	NNP	0	0	0	0	0
DNNP30	NNP	0	0	0	0	0
DNNP31	NNP	1	0	0	0	0
DNNP32	NNP	1	0	0	0	0
DNNP33	NNP	0	0	0	0	0
DNNP34	NNP	1	0	0	0	0
DNNP35	NNP	1	0	0	0	0
DNNP36	NNP	1	0	0	0	0
DNNP37	NNP	0	0	0	0	1
DNNP38	NNP	1	0	0	0	0
DNNP39	NNP	1	0	0	0	0
DNNP40	NNP	1	1	0	1	0
DNNP41	NNP	0	0	0	0	0
DNP1	NP	1	0	0	0	0
DNP2	NP	0	0	0	0	0
DNP3	NP	0	0	0	0	0
DNP4	NP	0	0	0	0	0
DNP5	NP	0	0	0	0	0
DNP6	NP	1	0	0	0	0
DNP7	NP	0	0	0	0	0
DNP8	NP	0	0	0	0	0
DNP9	NP	1	0	0	0	0
DNP10	NP	1	0	0	0	0
DNP11	NP	1	0	0	0	0
DNP12	NP	1	0	0	0	0
DNP13	NP	1	0	0	0	0
DNP14	NP	1	0	0	0	0
DNP15	NP	0	0	0	0	0
DNP16	NP	0	0	0	0	0
DNP17	NP	1	0	0	0	0
DNP18	NP	0	0	0	0	0
DNP19	NP	1	0	0	0	0
DNP20	NP	0	0	0	0	0
DNP21	NP	1	0	0	0	0
DNP22	NP	1	0	0	0	0
DNP23	NP	0	0	0	0	0
DNP24	NP	0	0	0	0	0
DNP25	NP	0	0	0	0	0
DNP26	NP	1	0	0	1	0
DNP27	NP	1	0	0	0	0
DNP28	NP	0	0	0	0	0
DNP29	NP	0	0	0	0	0
DNP30	NP	0	0	0	0	0
DNP31	NP	0	0	0	0	0
DNP32	NP	1	0	0	0	0
DNP33	NP	1	0	0	0	0
DNP34	NP	0	0	0	0	0
DNP35	NP	1	0	0	1	0
DNP36	NP	1	0	0	0	0
DNP37	NP	1	0	0	0	0
DNP38	NP	1	0	0	0	0
DNP39	NP	1	0	0	0	0
DNP40	NP	0	0	0	0	0
DNP41	NP	0	0	0	0	0
DNP42	NP	0	0	0	0	0
DNP43	NP	1	0	0	0	0
DNP44	NP	1	0	0	0	0
DNP45	NP	0	0	0	0	0
DNP46	NP	0	0	0	0	0
DNP47	NP	0	0	0	0	0
DNP48	NP	1	0	0	0	0
DNP49	NP	0	0	0	0	0
DNP50	NP	0	0	0	0	0
DNP51	NP	0	0	0	0	0
DNP52	NP	1	0	0	0	0
DNP53	NP	1	0	0	0	0
DNP54	NP	0	0	0	0	0
DNP55	NP	1	1	0	0	0
DNP56	NP	1	0	0	0	0
DNP57	NP	1	0	0	0	0
DNP58	NP	1	0	0	0	1
DNP59	NP	1	0	0	0	0
DNP60	NP	1	0	0	0	0
DNP61	NP	0	0	0	0	0
DP1	P	1	0	0	0	0
DP2	P	1	0	0	0	0
DP3	P	1	0	0	0	0
DP4	P	1	0	0	0	0
DP5	P	1	0	0	0	0
DP6	P	1	0	0	0	0
DP7	P	1	0	0	0	0
DP8	P	1	0	0	0	0
DP9	P	0	0	0	0	0
DP10	P	1	0	0	0	0
DP11	P	1	0	0	1	0
DP12	P	1	0	0	0	0
DP13	P	1	0	0	1	0
DP14	P	1	0	0	0	0
DP15	P	1	0	0	0	0
DP16	P	1	0	0	0	0
DP17	P	1	0	0	0	0
DP18	P	1	0	0	0	0
DP19	P	1	0	0	0	0
DP20	P	1	0	0	0	0
DP21	P	0	0	0	0	0
DP22	P	1	0	0	0	0
DP23	P	0	0	0	0	0
DP24	P	0	0	0	0	0
DP25	P	0	0	0	0	0
DP26	P	1	0	0	0	0
DP27	P	1	0	0	0	0
DP28	P	1	0	0	0	0
DP29	P	1	0	0	0	0
DP30	P	1	0	0	0	0
DP31	P	0	0	0	0	0
DP32	P	0	0	0	0	0
DP33	P	0	0	0	0	0
DP34	P	0	0	0	0	0
DP35	P	1	0	0	0	0
DP36	P	0	0	0	0	0
DP37	P	1	0	0	0	0
DP38	P	1	0	0	0	0
DP39	P	0	0	0	0	0
DP40	P	1	0	0	0	0
DP41	P	0	0	0	0	0
DP42	P	0	0	0	0	0
DP43	P	0	0	0	0	0
DP44	P	1	0	0	0	0
DP45	P	0	0	0	0	0
DP46	P	0	0	0	0	0
DP47	P	0	0	0	0	0
DP48	P	1	0	0	0	0
DP49	P	0	0	0	0	0
DP50	P	0	0	0	0	0
DP51	P	1	0	0	0	0
DP52	P	0	0	0	0	0
DP53	P	0	0	0	0	0
DP54	P	0	0	0	0	0
DP55	P	0	0	0	0	0
DP56	P	0	0	0	0	0
DP57	P	1	0	0	0	0
DP58	P	1	0	1	0	0
DP59	P	0	0	0	0	0
EC1	C	1	0	0	0	0
EC2	C	1	0	0	0	0
EC3	C	1	0	0	1	0
EC4	C	1	0	0	1	0
EC5	C	1	0	0	0	0
EC6	C	1	0	0	0	0
EC7	C	1	1	0	1	0
EC8	C	1	0	0	0	1
EC9	C	1	0	0	0	0
EC10	C	1	0	0	0	0
EC11	C	1	0	0	1	0
EC12	C	1	0	0	1	0
EC13	C	1	0	0	1	0
EC14	C	1	1	0	1	0
EC15	C	0	0	0	0	0
ENNP1	NNP	0	0	0	0	0
ENNP2	NNP	1	0	0	0	0
ENNP3	NNP	1	0	0	0	0
ENNP4	NNP	1	0	0	0	0
ENNP5	NNP	1	0	0	0	0
ENNP6	NNP	1	0	0	0	0
ENNP7	NNP	1	0	0	0	0
ENNP8	NNP	0	0	0	0	0
ENNP9	NNP	0	0	0	0	0
ENNP10	NNP	0	0	0	0	0
ENNP11	NNP	1	0	0	0	0
ENNP12	NNP	1	0	0	0	0
ENNP13	NNP	1	0	0	0	0
ENNP14	NNP	1	0	0	0	0
ENNP15	NNP	1	0	0	0	0
ENNP16	NNP	1	0	0	0	0
ENNP17	NNP	1	0	0	1	0
ENNP18	NNP	1	0	0	0	0
ENNP19	NNP	1	0	0	0	0
ENNP20	NNP	1	0	0	0	0
ENNP21	NNP	1	0	0	0	0
ENNP22	NNP	1	0	0	0	0
ENNP23	NNP	0	0	1	0	0
ENNP24	NNP	1	0	0	0	0
ENNP25	NNP	1	0	1	0	0
ENNP26	NNP	1	0	0	0	0
ENNP27	NNP	1	0	0	0	0
ENNP28	NNP	0	0	0	0	0
ENNP29	NNP	1	0	0	0	0
ENNP30	NNP	1	0	0	0	0
ENNP31	NNP	1	0	0	0	0
ENNP32	NNP	1	0	0	0	0
ENNP33	NNP	1	0	0	0	0
ENNP34	NNP	0	0	0	0	0
ENNP35	NNP	1	1	0	0	0
ENNP36	NNP	1	0	0	0	0
ENNP37	NNP	0	0	0	0	0
ENNP38	NNP	1	0	0	0	0
ENNP39	NNP	0	0	0	0	0
ENNP40	NNP	0	0	0	0	0
ENP1	NP	1	0	0	0	0
ENP2	NP	1	0	0	0	0
ENP3	NP	0	0	0	0	0
ENP4	NP	1	0	0	0	0
ENP5	NP	0	0	0	0	0
ENP6	NP	1	0	0	0	0
ENP7	NP	1	0	0	0	0
ENP8	NP	0	0	0	0	0
ENP9	NP	0	0	0	0	0
ENP10	NP	0	0	0	0	0
ENP11	NP	1	0	0	0	0
ENP12	NP	1	0	0	0	0
ENP13	NP	1	0	0	0	0
ENP14	NP	1	0	0	0	0
ENP15	NP	1	0	0	0	0
ENP16	NP	1	0	0	0	0
ENP17	NP	1	0	0	0	0
ENP18	NP	1	0	0	0	0
ENP19	NP	1	0	0	1	0
ENP20	NP	1	0	0	0	0
ENP21	NP	0	0	0	0	0
ENP22	NP	0	0	0	0	0
ENP23	NP	0	0	0	0	0
ENP24	NP	1	0	0	0	0
ENP25	NP	1	0	0	0	0
ENP26	NP	1	0	0	0	0
ENP27	NP	0	0	0	0	0
ENP28	NP	1	0	0	0	0
ENP29	NP	0	0	0	0	0
ENP30	NP	0	0	0	0	0
ENP31	NP	1	0	0	0	0
ENP32	NP	1	0	0	0	0
ENP33	NP	1	0	0	0	0
ENP34	NP	1	0	0	0	0
ENP35	NP	1	0	0	0	0
ENP36	NP	1	0	0	0	0
ENP37	NP	1	0	0	0	0
ENP38	NP	1	0	0	0	0
ENP39	NP	0	0	0	0	0
ENP40	NP	1	0	0	0	0
ENP41	NP	0	0	0	0	0
ENP42	NP	1	0	0	0	0
ENP43	NP	1	0	0	0	0
ENP44	NP	1	0	0	0	0
ENP45	NP	1	0	0	0	0
ENP46	NP	0	0	0	0	0
ENP47	NP	0	0	0	0	0
ENP48	NP	1	0	0	0	0
ENP49	NP	1	0	0	0	0
ENP50	NP	0	0	0	0	0
ENP51	NP	0	0	0	0	0
ENP52	NP	0	0	0	0	0
ENP53	NP	0	0	0	0	0
ENP54	NP	1	0	0	0	0
ENP55	NP	0	0	0	0	0
ENP56	NP	1	0	0	0	0
ENP57	NP	1	0	0	0	0
ENP58	NP	1	0	0	1	0
ENP59	NP	1	0	0	0	0
ENP60	NP	1	0	0	0	0
ENP61	NP	0	0	0	0	0
EP1	P	0	0	0	0	0
EP2	P	0	0	0	0	0
EP3	P	1	0	0	0	0
EP4	P	1	0	0	0	0
EP5	P	0	0	0	0	0
EP6	P	0	0	0	0	0
EP7	P	0	0	0	0	0
EP8	P	0	0	0	0	0
EP9	P	0	0	0	0	0
EP10	P	0	0	0	0	0
EP11	P	0	0	0	0	0
EP12	P	1	1	0	0	0
EP13	P	1	0	0	0	0
EP14	P	0	0	0	0	0
EP15	P	0	0	0	0	0
EP16	P	0	0	0	0	0
EP17	P	0	0	0	0	0
EP18	P	0	0	0	0	0
EP19	P	0	0	0	0	0
EP20	P	0	0	0	0	0
EP21	P	0	0	0	0	0
EP22	P	0	0	0	0	0
EP23	P	0	0	0	0	0
EP24	P	0	0	0	0	0
EP25	P	0	0	0	0	0
EP26	P	1	0	0	0	0
EP27	P	1	0	0	0	0
EP28	P	1	0	0	0	0
EP29	P	1	0	0	0	0
EP30	P	1	0	0	0	0
EP31	P	0	0	0	0	0
EP32	P	1	0	0	0	0
EP33	P	1	0	0	0	0
EP34	P	1	0	0	0	0
EP35	P	1	1	0	0	0
EP36	P	1	0	0	0	0
EP37	P	1	0	0	0	0
EP38	P	1	1	0	0	0
EP39	P	0	0	0	0	0
EP40	P	1	0	0	0	0
EP41	P	1	0	0	0	0
JP1s_1	T0s	0	0	1	0	0
JP1s_2	T0s	0	0	1	0	0
JP1s_3	T0s	0	0	0	1	0
JP1s_4	T0s	0	0	1	0	0
JP1s_5	T0s	0	0	0	0	0
JP1s_6	T0s	0	0	0	0	0
JP1s_7	T0s	0	0	0	0	0
JP1s_8	T0s	0	0	0	1	0
JP1s_9	T0s	0	0	0	0	0
JP1s_10	T0s	0	0	0	0	0
JP1s_11	T0s	0	0	0	0	0
JP1s_12	T0s	0	0	0	0	0
JP1s_13	T0s	0	0	0	0	0
JP1s_14	T0s	0	0	0	0	0
JP1s_15	T0s	0	0	0	0	0
JP1s_16	T0s	0	0	0	0	0
JP1s_17	T0s	0	0	0	0	0
JP1s_18	T0s	0	0	0	0	0
JP1s_19	T0s	0	0	0	0	0
JP1s_20	T0s	0	0	0	0	0
JP1s_21	T0s	0	0	0	0	0
JP1s_22	T0s	0	0	0	0	0
JP1s_23	T0s	0	0	0	0	0
JP5s_1	T0s	0	0	0	0	0
JP5s_2	T0s	1	1	0	1	1
JP5s_3	T0s	1	1	0	1	1
JP5s_4	T0s	1	1	0	1	1
JP5s_5	T0s	1	1	0	1	1
JP5s_6	T0s	1	1	0	1	1
JP5s_7	T0s	1	1	0	1	1
JP5s_8	T0s	0	0	0	1	0
JP5s_9	T0s	1	1	0	1	1
JP5s_10	T0s	0	0	0	0	0
JP5s_11	T0s	0	0	0	0	0
JP5s_12	T0s	0	0	0	0	0
JP5s_13	T0s	0	0	0	0	0
JP5s_14	T0s	0	0	0	0	0
JP3s_1	T0s	1	1	0	1	1
JP3s_2	T0s	1	1	0	1	0
JP3s_3	T0s	1	1	0	1	1
JP3s_4	T0s	1	1	0	1	0
JP3s_5	T0s	1	0	0	0	0
ANPs1	NPs	1	0	0	0	0
ANPs2	NPs	1	0	0	0	0
ANPs3	NPs	1	0	0	0	0
ANPs4	NPs	1	0	0	0	0
ANPs5	NPs	1	0	0	0	0
ANPs6	NPs	1	0	0	0	0
ANPs7	NPs	1	0	0	0	0
ANPs8	NPs	1	0	0	0	0
ANPs9	NPs	1	0	0	0	0
ANPs10	NPs	1	0	0	0	0
ANPs11	NPs	1	0	0	0	0
ANPs12	NPs	1	0	0	0	0
ANPs13	NPs	1	0	0	0	0
ANPs14	NPs	1	0	0	0	0
ANPs15	NPs	1	0	0	0	0
ANPs16	NPs	1	0	0	0	0
ANPs17	NPs	1	0	0	0	0
ANPs18	NPs	1	0	0	0	0
ANPs19	NPs	1	0	0	0	0
ANPs20	NPs	1	0	0	0	0
ANNPs1	NNPs	1	0	0	0	0
ANNPs2	NNPs	1	0	0	0	0
ANNPs3	NNPs	1	0	0	0	0
ANNPs4	NNPs	1	0	0	0	0
ANNPs5	NNPs	1	0	0	0	0
ANNPs6	NNPs	1	0	0	0	0
ANNPs7	NNPs	1	0	0	0	0
ANNPs8	NNPs	1	0	0	0	0
ANNPs9	NNPs	1	0	0	1	0
ANNPs10	NNPs	1	0	0	0	0
ANNPs11	NNPs	1	0	0	0	0
ANNPs12	NNPs	1	0	0	0	0
ANNPs13	NNPs	1	0	0	0	0
ANNPs14	NNPs	1	0	0	1	0
ANNPs15	NNPs	1	0	0	0	0
ANNPs16	NNPs	1	0	0	0	0
ANNPs17	NNPs	1	0	0	0	0
ANNPs18	NNPs	1	0	0	0	0
ANNPs19	NNPs	1	0	0	0	0
ANNPs20	NNPs	1	0	0	0	0
ANNPs21	NNPs	1	0	0	0	0
ANNPs22	NNPs	1	0	0	0	0
ANNPs23	NNPs	1	0	0	0	0
ANNPs24	NNPs	1	0	0	0	0
ANNPs25	NNPs	1	0	0	0	0
ANNPs26	NNPs	1	0	0	0	0
ANNPs27	NNPs	1	0	0	0	0
ANNPs28	NNPs	1	0	0	0	0
BPs4	Ps	0	0	0	1	0
BPs5	Ps	0	0	0	1	0
BPs6	Ps	0	0	0	1	0
BPs7	Ps	0	0	0	1	0
BPs8	Ps	0	0	0	1	0
BPs9	Ps	0	0	0	1	0
BPs10	Ps	0	0	1	1	1
CCs1	Cs	1	0	0	0	0
CCs2	Cs	1	0	0	0	0
CCs3	Cs	1	0	0	0	0
CCs4	Cs	1	0	0	0	0
CCs5	Cs	1	0	0	0	0
CCs6	Cs	1	0	0	0	0
CCs19	Cs	1	0	0	0	0
CCs20	Cs	1	0	0	0	0
CCs21	Cs	1	0	0	0	0
CCs22	Cs	1	0	0	0	0
CCs23	Cs	1	0	0	0	0
CPs1	Ps	1	0	0	0	0
CPs2	Ps	0	0	0	0	0
CPs3	Ps	1	0	0	0	0
CPs4	Ps	1	0	0	0	0
CPs5	Ps	1	0	0	0	0
CPs6	Ps	1	0	0	0	0
CPs7	Ps	1	0	0	0	0
CPs8	Ps	1	0	0	0	0
CPs9	Ps	1	0	0	0	0
CPs10	Ps	1	0	0	0	0
CPs11	Ps	1	0	0	0	0
CPs12	Ps	1	0	0	0	0
CPs13	Ps	1	0	0	0	0
CPs14	Ps	1	0	0	0	0
CPs15	Ps	1	0	0	0	0
CPs16	Ps	1	0	0	0	0
CPs17	Ps	1	0	0	0	0
CPs18	Ps	1	0	0	0	0
CNPs1	NPs	1	0	0	0	0
CNPs2	NPs	1	0	0	0	0
CNPs3	NPs	1	0	0	0	0
CNPs4	NPs	1	0	0	0	0
CNPs5	NPs	1	0	0	0	0
CNPs6	NPs	0	0	0	0	0
CNPs7	NPs	1	0	0	0	0
CNPs8	NPs	1	0	0	0	0
CNPs9	NPs	1	0	0	0	0
CNPs10	NPs	0	0	0	0	0
CNNPs3	NNPs	1	0	0	0	0
CNNPs4	NNPs	1	0	0	0	0
CNNPs5	NNPs	1	0	0	0	0
CNNPs7	NNPs	1	0	0	0	0
CNNPs9	NNPs	1	0	0	0	0
CNNPs11	NNPs	1	0	0	0	0
CNNPs12	NNPs	1	0	0	0	0
CNNPs13	NNPs	1	0	0	0	0
CNNPs14	NNPs	1	0	0	0	0
CNNPs15	NNPs	1	0	0	0	0
DNPs5	NPs	1	0	0	0	0
